# Supplementary material for: The effects of verbal and spatial working memory on short- and long-latency sensorimotor circuits in the motor cortex
Source: PLoS One. 2024 May 16;19(5):e0302989. doi: 10.1371/journal.pone.0302989 (PMC11098330; doi:10.1371/journal.pone.0302989)
Supplement: S1 Data — (XLSX) [file pone.0302989.s001.xlsx]

## Sheet: MEP and Behavioural Data
Peak to peak MEP amplitudes (millivolts)																								Response Times (ms)								Response Times (% Correct)
Spatial												Verbal						Verbal						Spatial				Verbal				Spatial				Verbal
PA						AP						PA						AP						PA		AP		PA		AP		PA		AP		PA		AP
Two-Items			Six-Items			Two-Items			Six-Items			Two-Items			Six-Items			Two-Items			Six-Items			Two-Items	Six-Items	Two-Items	Six-Items	Two-Items	Six-Items	Two-Items	Six-Items	Two-Items	Six-Items	Two-Items	Six-Items	Two-Items	Six-Items	Two-Items	Six-Items
TS	SAI CS-TS	LAI CS-TS	TS	SAI CS-TS	LAI CS-TS	TS	SAI CS-TS	LAI CS-TS	TS	SAI CS-TS	LAI CS-TS	TS	SAI CS-TS	LAI CS-TS	TS	SAI CS-TS	LAI CS-TS	TS	SAI CS-TS	LAI CS-TS	TS	SAI CS-TS	LAI CS-TS
2.28223	2.15364	2.14603	2.00642	1.9259	2.10922	0.628543	0.538376	0.373734	0.527617	0.451212	0.271182	1.261	0.338351	0.262217	1.828	0.421718	0.617715	1.08123	0.278606	0.431794	1.77819	0.5346	0.679829
0.978185	0.358222	0.562219	0.847909	0.34447	0.464025	1.55417	0.727653	0.896332	1.51239	0.727006	0.848118	1.0423	0.54114	0.935839	1.21976	0.614774	1.04216	1.11244	0.640247	1.02788	1.08057	0.769254	1.09788	715	895	740	908	778	852	770	841	95	78.7	96.7	80.3	95	90	97.5	94.9
1.38499	0.838122	1.55586	1.39378	0.895466	1.78389							0.958237	0.212823	0.693341	1.23158	0.616045	0.808314							657	833			803	863			93.3	87.7			96.5	92.6
0.534028	0.27421	0.313283	0.757131	0.436672	0.441477	1.12214	0.55673	0.623292	1.14724	0.603374	0.684923	0.793054	0.309288	0.605694	0.698055	0.246473	0.596345	1.07072	0.635281	0.863569	1.41872	0.782054	1.05044	950	1143	856	1069	909	1021	1062	1246	100	97.6	100	97.7	100	100	97.9	97.3
0.908	0.396699	0.365783	0.902	0.462431	0.365268	0.4	0.300662	0.266081	0.433	0.200255	0.316149	0.575	0.328467	0.187033	0.804	0.600671	0.122199	0.417	0.466722	0.0538534	0.41	0.407807	0.067993	851	897	878	898	1016	1110	960	977	90.7	84.9	94.8	83.9	88.3	83.3	83.2	73.6
1.8941	1.5579	1.57475	2.17441	1.2454	1.76175	0.911303	0.464479	0.536868	1.08233	0.59049	0.688785	1.78173	1.39492	2.29754	2.31964	1.79809	2.50463	1.32696	0.819642	1.30234	1.42017	0.888439	1.45085	724	777	816	863	722	760	769	824	86.2	85	78	73.7	90.8	85	91.3	87.3
1.23137	0.901852	1.17614	1.19982	0.811087	1.15727	0.482	0.39849	0.641199	0.555	0.453262	0.932169	2.03077	1.11378	1.37331	1.95244	1.08828	1.3092	1.09077	0.632334	1.47179	1.32748	0.761101	1.70513	1008	1122	998	1078	1043	1102	1178	1212	100	92.9	98.1	88.1	94.7	93.3	96.2	94.9
0.50241	0.452894	0.253059	0.415368	0.374279	0.210989	0.683	0.656961	0.507724	0.685	0.627998	0.490742	1.6055	0.33956	0.21134	1.37676	0.362493	0.153306	0.659	0.137491	0.144132	0.691	0.135959	0.128725	860	1003	833	999	1051	1144	1146	1151	96.2	79.6	85.5	79.6	92.6	91.1	92.9	87.5
0.517069	0.367216	0.200865	0.568931	0.470276	0.255048	1.16794	1.14764	0.85171	1.30708	1.26027	0.796496	0.461	0.55207	0.545807	0.532	0.670306	0.650097	0.502679	0.625404	0.316479	0.599166	0.690662	0.323831	909	1055	869	989	911	1039	886	1021	98.3	89.3	96.6	84.5	92.5	85.7	95.6	90.7
2.23142	1.51358	1.10713	2.03233	1.2153	1.26009	0.552224	0.234862	0.222982	0.447636	0.201111	0.174359	1.46297	0.455419	0.508665	1.51873	0.651701	0.54257	0.829	0.466632	0.411312	0.881	0.459895	0.54624	734	757	831	974	734	757	910	989	46.3	56.4	95	91.7	46.3	56.4	94.1	93.3
1.46058	1.82599	1.77629	1.56332	1.84642	1.77011	0.670001	0.664508	0.744776	0.636967	0.597956	0.626042	0.479555	0.135534	0.0596601	0.443151	0.195262	0.0624673	0.323965	0.230027	0.22013	0.203433	0.135017	0.107696	822	940	805	905	946	976	844	894	85	85	98.3	76.8	89.5	83.9	86.2	72.4
0.451051	0.243305	0.0173594	0.550011	0.245631	0.0141646	0.487	0.311855	0.205717	0.5	0.283933	0.186731	1.655	0.774472	0.278792	1.291	1.06008	0.190961	1.04245	0.878781	0.0225483	1.11197	0.816082	0.0217987	640	715	716	744	809	846	906	959	89.1	85.5	90	93.4	95.8	94.9	94.6	92.5
0.642409	0.153004	0.347895	0.504509	0.196873	0.295021	0.554157	0.182533	0.34694	0.665145	0.169599	0.265593	0.580476	0.194852	0.187096	0.669017	0.218932	0.187665	1.93447	0.482915	1.52324	2.47261	0.822899	1.66104	597	664	646	716	779	803	857	913	100	87.1	98.3	93.7	89.2	80	98.3	96.6
1.301	0.874745	0.964169	1.453	1.02093	0.996819	1.76755	1.1861	1.09837	1.62215	1.12015	1.29965	1.273	0.795534	0.6757	1.2	0.967325	0.595154	1.242	0.812676	0.614349	1.036	0.739475	0.505453	866	1000	826	922	874	954	818	852	89.7	77.6	94.8	86.7	89.7	82.5	92.4	88.1
0.637943	0.156134	0.0379501	1.10413	0.333014	0.0308245	0.42	0.202311	0.163178	0.412	0.312413	0.135205	0.991359	0.707043	0.455422	0.841055	0.890064	0.485028	0.848876	0.755192	0.551769	0.874089	0.660219	0.533194	794	909	786	896	839	911	885	960	90	89.7	98.2	93	83.6	73.8	88.6	78.2
0.636246	0.259611	0.233861	0.883585	0.39185	0.286284							0.614002	0.194387	0.331561	0.684461	0.313909	0.35592							730	867			894	988			98.3	81.7			93	89.3
0.6233	0.29968	0.427651	0.51328	0.255835	0.333087	2.07729	1.34157	0.717094	1.95968	1.24689	1.18274	0.707	0.44506	0.252332	0.902	0.391829	0.132144	0.42	0.0477326	0.0645009	0.525	0.0589514	0.0559265	791	915	743	863	894	988	782	854	88.3	81.4	94.9	72.1	93	89.3	90.4	87.7
1.44912	0.189121	0.0692595	1.51579	0.160128	0.144632	0.596	0.475984	0.0858355	0.412	0.351865	0.0742682	0.935	0.240664	0.930936	0.894	0.315763	0.882963	0.618	0.54281	0.376714	0.729	0.657728	0.400999	809	919	720	910	874	922	888	908	100	95	98.3	96.7	89	81	89.9	81.4
1.267	1.07756	1.19626	1.272	1.03189	1.14761							0.719	0.220852	0.13704	0.705	0.233522	0.165796							805	964			729	781			100	93.1			91.7	88.3
0.73	0.158875	0.216003	0.927	0.176355	0.114362							0.765284	0.250382	0.433621	0.970238	0.226915	0.529542							723	872			805	887			96.7	86.4			97.5	95
